# Supplementary material for: No evidence of fetal defects or anti-syncytin-1 antibody induction following COVID-19 mRNA vaccination
Source: PLoS Biol. 2022 May 24;20(5):e3001506. doi: 10.1371/journal.pbio.3001506 (PMC9129011; doi:10.1371/journal.pbio.3001506)
Supplement: S1 Data — (XLSX) [file pbio.3001506.s003.xlsx]

## Sheet: Fig 1
Crown-Rump Length (cm)				Weight (g)
PBS	Moderna	Poly(I:C)		PBS	Moderna	Poly(I:C)
2.506	2.296	2.37		1.2804	1.2272	1.2297
2.406	2.312	2.283		1.1938	1.1667	1.1678
2.293	2.396	2.313		1.2082	1.1976	1.1749
2.287	2.375	2.19		1.3733	1.2811	1.1508
2.233	2.318	2.199		1.2578	1.231	1.0837
2.245	2.405	2.209		1.2394	1.2195	0.9782
2.205	2.287	2.182		1.2917	1.1401	1.0613
2.254	2.32	1.938		1.1615	1.2453	0.8944
2.32	2.415	2.061		1.1423	1.3081	1.0624
2.42	2.427	2.094		1.244	1.2098	1.1475
2.377	2.383	2.155		1.1561	1.2152	1.2154
2.512	2.455	1.99		1.3148	1.2213	1.0866
2.303	2.27	2.041		1.2776	1.1192	1.0781
2.292	2.219	2.022		1.1737	1.1475	1.0845
2.28	2.291	2.045		1.2715	1.1712	1.0405
2.191	2.377	2.009		1.1765	1.189	1.1884
2.322	2.233	1.987		1.2265	1.1717	1.1034
2.299	2.318			1.2529	1.2677
2.236	2.379			1.194	1.2846
2.268	2.281			1.2198	1.1471
2.242	2.308			1.1476	1.1988
2.321	2.2			1.2002	1.2114
2.3	2.268			1.1978	1.1941
2.24	2.209			1.17	0.9846
2.164	2.272			1.2791	0.9992
2.152	2.212			1.2294	1.045
2.087	2.156			1.1577	0.9531
2.268	2.267			1.1407	1.0806
2.239	2.192			1.2166	0.9973
2.281	2.154			1.1857	1.0064
2.31	2.125			1.1138	1.023
2.225	2.208			1.1789	1.0918
2.155	2.198			1.2423	1.1012
2.217	2.309			1.1556	1.1715
2.342	2.277			1.1956	1.187
2.293	2.162			1.1715	1.2832
2.195	2.278			1.2882	1.2521
2.307	2.127			1.2877	1.1874
2.345	2.343			1.1394	1.1559
2.135	2.432			1.0368	1.1945
2.333	2.302			1.216	1.2182
2.091	2.273			1.0198	1.3235
1.999	2.424			1.0156	1.2505
2.233	2.502			1.1895	1.1302
	2.211				1.3706
	2.357				1.4005
	2.4				1.2894
	2.36				1.3113
	2.4				1.1798
	2.308				1.1303
	2.416				1.271
	2.401				1.2949
	2.427				1.2611
	2.107				1.2289
	2.336				1.2449

## Sheet: Fig 2
	PBS			Moderna-im-2ug
anti-S (maternal)	11.0556	8.54487	11.3243	847.587	915.682	901.668	617.141	989.497
anti-S (fetal)	7.64271	7.73052	9.65138	688.151	706.936	803.158	421.753	940.834
anti-RBD (maternal)	14.6801	18.7413	25.4963	1408.45	1320.46	1541.82	1299.13	1794.7
anti-RBD (fetal)	15.5257	16.7219	21.7216	1054.21	1274.55	937.637	789.069	1415.49

## Sheet: Fig 3
HCW (Pre-Vax)	SLE	Cohort 1: Pre-Vax	Cohort 1: Post-Vax (7 days post dose 2)	Cohort 1: Post-Vax (28 days post dose 2)	Cohort 2: Pre-mRNA Vax	Cohort 2: Post- mRNA Vax (7 days)	Cohort 2: Post- mRNA Vax (28 days)		Kernal distribution estimate for HCW (PCR-, Pre-Vax) control samples:
18.5377	3.71903	6.47865	4.12455	8.06215	0	0	0
12.8706	51.4264	5.8154	15.4231	6.01171	0	0.0816607	0
0.994123	10.6208	8.47671	8.9954	13.4597	0	0.00025122	0.101391
4.60542	16.1109	4.49299	5.29791	4.10166	0	0	0
1.35416	6.22991	4.22266	10.3703	17.5987	1.44526	0.666301	0.269584
2.29509	5.71125	0.502532	0.387006	0.806016	0	0	0
0	0.712067	4.01803	4.24971	4.20563	0.703307	0	0
2.20129	32.6698	1.41465	1.06161	3.43639	0	0	0
0	1.52574	1.90103	7.36874	1.01727	0	0	0
0	3.2431	3.52055	5.02093	6.53719	0.0079723	0	0
0	0.811514	0.370459	0.440798	0.695752	0	0	0
13.4338	6.5963	5.95522	6.21919	6.42091	3.41896	4.72351	3.86411
	3.88719	5.30656	0.751593	6.85728	2.03305	0	0
	5.29959	5.80388	1.57397	1.50009	0	7.62998	0
	14.3486	0.121399	0.123494	0.121399	0.205836	19.7216	3.1835
	10.1818	1.11683	1.19943	1.22108	2.60608	5.15126	5.91277
	0	2.50231	2.76908	3.40645	0	0.000700482	0.0031673
	0.363863				0	0	0
	0.0629533				0.140383	2.74015	3.25012
	0				0.473637	1.29938	7.58384e-05
	0				0.0529231	0	0
	0				0	0	0
	3.28375				0	8.69364	16.19
	0				10.9692	14.1738	7.13247
	0.32601				10.2444	8.28898	13.1487
	0.976164				5.36338	4.55665	3.57924
	1.14599				6.27458	6.71833	4.98976
					8.9534	11.0683	13.1823
					8.11142	7.69296	3.44335
					7.13247	13.6521	11.3165
					12.6636	9.98187	15.3233
					8.83968	9.26264	15.0691
					2.29143	3.63979	3.0885
					1.54949	0	0.145396
					4.76353	3.66159	1.85388
					5.85544	11.9133	3.04382
					0	0	0
					3.36572	3.46473	0
					0	3.75948	0
					0	0	1.67223
					4.45696	0	0

## Sheet: Sup Fig 1
Concentration (ng/mL)	Absorbance (450 nm)
1250	0.4293	0.4107
250	0.3409	0.3296
50	0.2264	0.2464
10	0.1433	0.1134
2	0.0732	0.0618
0.4	0.0438	0.0456
0	0.0398	0.0397
0	0.0398	0.0452

## Sheet: Sup Fig 2
HCW (Pre-Vax)	SLE	Acute COVID- Pregnant	Acute COVID- Not Pregnant
18.5377	3.71903	9.24934	1.69198
12.8706	51.4264	2.80373	0.743852
0.994123	10.6208	3.43374	8.9956
4.60542	16.1109	5.19204	2.74683
1.35416	6.22991	1.83615	5.93343
2.29509	5.71125	0.910368	4.28754
0	0.712067
2.20129	32.6698
0	1.52574
0	3.2431
0	0.811514
13.4338	6.5963
	3.88719
	5.29959
	14.3486
	10.1818
	0
	0.363863
	0.0629533
	0
	0
	0
	3.28375
	0
	0.32601
	0.976164
	1.14599
